# Supplementary material for: Effect of Oxidized LDL on Platelet Shape, Spreading, and Migration Investigated with Deep Learning Platelet Morphometry
Source: Cells. 2021 Oct 28;10(11):2932. doi: 10.3390/cells10112932 (PMC8616354; doi:10.3390/cells10112932)
Supplement: Supplementary file 1 [file cells-10-02932-s001.zip]

Archive with 4 entries (4 files):
- cells-platelets-neural-network-supplementary.pdf
- SupplVideoS1.mp4
- SupplVideoS2.mp4
- SupplVideoS3.mp4
